# Supplementary material for: Applied research on the design of protective clothing based on the Kano-QFD-PUGH method
Source: PLoS One. 2024 Oct 24;19(10):e0312045. doi: 10.1371/journal.pone.0312045 (PMC11500951; doi:10.1371/journal.pone.0312045)
Supplement: S1 File — (XLSX) [file pone.0312045.s001.xlsx]

## Sheet: Sheet1
Table 4
Serial number	A	O	M	I	R	KANO
C1	8	28	73	0	0	M
C2	17	11	81	0	0	M
C3	26	38	24	6	0	O
C4	12	25	72	0	0	M
C5	17	26	64	2	0	M
C6	20	22	27	31	9	I
C7	27	48	23	11	0	O
C8	52	23	27	5	2	A
C9	30	45	31	3	0	O
C10	29	24	22	32	2	I
C11	16	26	21	39	7	I
C12	43	32	34	0	0	A
C13	37	30	35	7	0	A
C14	31	25	51	2	0	M
C15	19	21	69	0	0	M
C16	39	54	11	5	0	O
C17	25	22	62	0	0	M
C18	29	46	32	2	0	O
C19	53	23	27	6	0	A
C20	24	28	17	35	5	I
C21	38	33	30	8	0	A
C22	22	27	49	11	0	M
C23	42	38	24	5	0	A
C24	56	25	21	7	0	A
Table 5
Serial number	Better	Worse	Serial number	Better	Worse
C1	0.33	-0.92	C13	0.61	-0.6
C2	0.26	-0.84	C14	0.51	-0.7
C3	0.59	-0.57	C15	0.37	-0.83
C4	0.34	-0.89	C16	0.85	-0.83
C5	0.39	-0.83	C17	0.43	-0.77
C6	0.42	-0.49	C18	0.69	-0.72
C7	0.69	-0.65	C19	0.7	-0.46
C8	0.7	-0.47	C20	0.5	-0.43
C9	0.69	-0.7	C21	0.65	-0.35
C10	0.5	-0.43	C22	0.45	-0.58
C11	0.41	-0.46	C23	0.73	-0.57
C12	0.69	-0.6	C24	0.74	-0.42
Table 6
Demand
C24	0.743	-0.422	0.135
C23	0.734	-0.569	0.133
C19	0.697	-0.459	0.127
C8	0.701	-0.467	0.127
C12	0.688	-0.606	0.139
C13	0.615	-0.596	0.137
C21	0.651	-0.578	0.133
C3	0.681	-0.66	0.151
Table 7
Demand	Competitive Evaluation	Qa Qb Ri
	H J P
C24	2 3 2	3 3 1
C23	1 2 2	2 3 1.5
C19	4 3 1	4 4 1
C8	3 2 2	3 4 1.33
C12	4 4 3	3 4 1.33
C13	3 1 2	2 3 1.5
C21	2 2 3	3 3 1
C3	3 4 2	3 3 1
Table 8
Demand	Design functional elements													N𝑖	N′i
	S1	S2	S3	S4	S5	S6	S7	S8	S9	S10	S11	S12	S13
C24	4	2	0	0	1	0	1	0	0	3	0	0	0	0.135	0.146
C23	3	5	3	2	0	0	1	0	0	4	1	0	0	0.089	0.096
C19	3	5	2	1	1	0	0	4	0	0	0	1	2	0.127	0.137
C8	1	4	0	5	0	0	1	0	0	0	1	0	0	0.095	0.103
C12	2	0	4	0	3	5	0	3	0	0	0	3	0	0.104	0.113
C13	0	3	3	0	5	1	0	0	1	0	2	0	3	0.091	0.099
C21	3	5	0	5	0	0	0	0	1	1	0	0	0	0.133	0.143
C3	1	0	3	3	0	1	0	0	1	0	0	0	1	0.151	0.164
𝐸𝑗	220.4	288.1	179.9	205.2	111.4	82.6	34.5	88.5	40.6	96.5	39.6	47.5	73.3
𝐸′j	0.146	0.191	0.119	0.136	0.074	0.055	0.023	0.059	0.027	0.064	0.026	0.031	0.049
Sequence	2	1	4	3	5	8	13	7	11	6	12	10	9
Table 9
Quota	Weights	Plan 1		Plan 2		Plan 3		Plan4
		Grade	Score	Grade	Score	Grade	Score	Grade	Score
S1	0.146	3	0.438	4	0.585	4	0.585	4	0.585
S2	0.191	3	0.573	4	0.764	4	0.764	3	0.573
S3	0.119	3	0.358	3	0.358	3	0.358	3	0.358
S4	0.136	3	0.408	2	0.272	3	0.408	2	0.272
S5	0.074	3	0.222	3	0.222	4	0.295	2	0.148
S6	0.055	3	0.164	2	0.11	3	0.164	3	0.164
S7	0.023	3	0.069	3	0.069	4	0.091	2	0.046
S8	0.059	3	0.176	3	0.176	3	0.176	2	0.117
S9	0.027	3	0.081	2	0.054	3	0.081	3	0.081
S10	0.064	3	0.192	3	0.192	2	0.128	2	0.128
S11	0.026	3	0.079	3	0.079	4	0.105	4	0.105
S12	0.031	3	0.094	2	0.063	2	0.063	1	0.031
S13	0.049	3	0.146	2	0.097	3	0.146	3	0.146
Comprehensive rating of the scheme		3		3.039		3.365		2.754
